# Supplementary material for: Genetic changes of non-small cell lung cancer under neoadjuvant therapy
Source: Oncotarget. 2016 Apr 20;7(20):29761–9. doi: 10.18632/oncotarget.8858 (PMC5045431; doi:10.18632/oncotarget.8858)
Supplement: Supplementary file 2 [file oncotarget-07-29761-s002.xlsx]

## Sheet: Tabelle1
CaseNo	diagnosis	biopsy / resectate	TCC	gene1	protein	cDNA	allele frequency	coverage	gene2	protein	cDNA	allele frequency	coverage	gene3	protein	cDNA	allele frequency	coverage	gene4	protein	cDNA	allele frequency	coverage	gene5	protein	cDNA	allele frequency	coverage
1	SQCC	bio	35	TP53	p.Glu287*	c.859G>T	13.5%	416	PIK3CA	p.Glu453Lys	c.1357G>A	7.4%	6910	CDKN2A	p.Thr77fs*69	c.228delC	24.2%	2062
										p.His1047Arg	c.3140A>G	16.9%	4841
		res	50	TP53	p.Glu287*	c.859G>T	28.5%	2120	PIK3CA	p.Glu453Lys	c.1357G>A	8.3%	11663	CDKN2A	p.Thr77fs*69	c.228delC	24.2%	2062
										p.His1047Arg	c.3140A>G	15.3%	8051
2	SQCC	bio	40	TP53	p.Gly245Val	c.734G>T	9.3%	2780	CDKN2A	p.Asp84Tyr	c.250G>T	9.1%	1306	no mutation					no mutation					KEAP1	p.Arg413His	c.1238G>A	0.2%	2170
		res	70	TP53	p.Arg110Pro	c.329G>C	0.27	6791	no mutation					BRAF	p.Gly469Ala	c.1406G>C	9.6%	3378	CBL	p.Ser100*	c.299C>G	0.09	5709	KEAP1	p.Arg413His	c.1238G>A	23.7%	3136
3	SQCC	bio	85	TP53	p.His168Pro	c.503A>C	67.2%	1307	RB1	p.Pro777fs*33	c.2326delC	0.86	1720
		res	85	TP53	p.His168Pro	c.503A>C	70.4%	751	RB1	p.Pro777fs*33	c.2326delC	0.86	6084
7	SQCC	bio	70	TP53	p.Arg282Trp	c.844C>T	60.3%	1732	PIK3CA	p.Glu545Lys	c.1633G>A	48.7%	20637**
		res	65	TP53	p.Arg282Trp	c.844C>T	52.6%	1732	PIK3CA	p.Glu545Lys	c.1633G>A	0.2%	30649 **
11	SQCC	bio	80	TP53	p.Gly325*	c.973G>T	38.7%	1714	KEAP1	p.Gly127Asp	c.380G>A	49.9%	1712
		res	75	TP53	p.Gly325*	c.973G>T	23.6%	1916	KEAP1	p.Gly127Asp	c.380G>A	34.7%	1380
13	SQCC	bio	65	TP53	p.Arg273Leu	c.818G>T	15.5%	880	no mutation
		res	85	TP53	p.Arg273Leu	c.818G>T	45.7%	1040	KEAP1	p.Ala556Val	c.1667C>T	0.48	1597
14	SQCC	bio	50	TP53	p.Arg282fs*63	c.844delC	25.7%	1028	NFE2L2	p.Glu79Gln	c.235G>C	9.6%	2386
		res	65	TP53	p.Arg282fs*63	c.844delC	20.3%	519	NFE2L2	p.Glu79Gln	c.235G>C	8.7%	1861
15	SQCC	bio	35	TP53	p.Cys242Phe	c.725G>T	20.9%	220	NFE2L2	p.Gln59fs*15	c.176_185del	20.8%	75
		res	30	TP53	p.Cys242Phe	c.725G>T	9.6%	5163	NFE2L2	p.Gln59fs*15	c.176_185del	15.7%	1173
17	SQCC	bio	40	TP53	p.Cys242Phe	c.725G>T	33.7%	2280
		res	15	TP53	p.Cys242Phe	c.725G>T	0.06	3079
22	SQCC	bio	40	TP53	p.Gln317*	c.949C>T	0.3	1469
		res	70	TP53	p.Gln317*	c.949C>T	54.1%	1411
23	SQCC	bio	40	TP53	p.Arg282Gly	c.844C>G	20.3%	1433
		res	60	TP53	p.Arg282Gly	c.844C>G	18.7%	1633
34	SQCC	bio	65	no mutation
		res	70	no mutation
35	SQCC	bio	45	no mutation
		res	65	no mutation
37	SQCC	bio	60	no mutation
		res	40	no mutation
4	ADC	bio	70	TP53	p.Glu339*	c.1015G>T	35.3%	2301	RB1	p.Leu550*	c.1649T>G	36.5%	1516
		res	50	TP53	p.Glu339*	c.1015G>T	0.48	4864	RB1	p.Leu550*	c.1649T>G	3.5%	2193
6	ADC	bio	30	TP53	p.Cys242Phe	c.725G>T	11.5%	3542	BRAF	p.Asp594Gly	c.1781A>G	9.8%	1531
		res	35	TP53	p.Cys242Phe	c.725G>T	6.1%	3621	BRAF	p.Asp594Gly	c.1781A>G	11.3%	1732
8	ADC	bio	50	TP53	p.Arg280Lys	c.839G>A	18.4%	2799	AMER1	p.Lys92Gln	c.274A>C	13.5%	3879
		res	30	TP53	p.Arg280Lys	c.839G>A	4.2%	2575	AMER1	p.Lys92Gln	c.274A>C	0.02	4831
9	ADC	bio	60	TP53	p.Arg248Trp	c.742C>T	0.02	4370	MET	p.Asp1010His	c.3028G>C	32.6%	4968	CBL	p.Ser407Cys	c.1220C>G	4.5%	13143
		res	40	TP53	p.Arg248Trp	c.742C>T	12.4%	2351	MET	p.Asp1010His	c.3028G>C	19.2%	3360	no mutation
10	ADC	bio	50	TP53	p.Ala159Pro	c.475G>C	8.4%	2668	NRAS	p.Gln61Lys	c.181C>A	15.2%	6643	KEAP1	p.Leu228Pro	c.683T>C	5.5%	6127	SOX2	p.Val41Phe	c.121G>T	6.9%	1421
		res	65	TP53	p.Ala159Pro	c.475G>C	37.8%	1717	NRAS	p.Gln61Lys	c.181C>A	46.1%	4356	KEAP1	p.Leu228Pro	c.683T>C	35.8%	3846	SOX2	p.Val41Phe	c.121G>T	18.4%	1264
12	ADC	bio	40	TP53	p.Arg282Pro	c.845G>C	22.4%	876	KEAP1	p.Gly186Arg	c.556G>C	15.6%	3217
		res	75	TP53	p.Arg282Pro	c.845G>C	11.1%	990	KEAP1	p.Gly186Arg	c.556G>C	6.9%	3660
16	ADC	bio	80	TP53	p.Ala159Val	c.476C>T	70.5%	3172 #	no mutation					STK11	p.Gly279fs*6	c.837delC	3.4%	3400	no mutation
		res	80	TP53	p.Arg290fs*15	c.870dupC	47.5%	3466 #	NOTCH1	p.Gly977Trp	c.2929G>T	34.2%	5266	STK11	p.Gly279fs*6	c.837delC	73.7%	4619	SMARCA4	p.Tyr1050Cys	c.3149A>G	67.4%	5721
18	ADC	bio	40	TP53	p.Arg273His	c.818G>A	23.2%	1839
		res	70	TP53	p.Arg273His	c.818G>A	64.1%	822
19	ADC	bio	50	TP53	p.Arg280Thr	c.839G>C	10.7%	1841
					p.Glu287Asp	c.861G>C	10.7%	1843
		res	30	TP53	p.Arg280Thr	c.839G>C	16.1%	1493
					p.Glu287Asp	c.861G>C	16.3%	1491
20	ADC	bio	55	TP53	p.Lys132Gln	c.394A>C	8.1%	2870
		res	75	TP53	p.Lys132Gln	c.394A>C	31.6%	2941
24	ADC	bio	35	no mutation					KRAS	p.Gly12Ala	c.35G>C	11.6%	2213	CDKN2A	p.Arg58*	c.172C>T	0.1	1672	KEAP1	p.Asn68Ser	c.203A>G	5.6%	2888
		res	75	no mutation					KRAS	p.Gly12Ala	c.35G>C	50.5%	4070	CDKN2A	p.Arg58*	c.172C>T	0.43	2507	KEAP1	p.Asn68Ser	c.203A>G	43.7%	3319
25	ADC	bio	20	no mutation					KRAS	p.Gln61Lys	c.181C>A	4.5%	9904	EGFR	p.Glu697Asp	c.2091A>T	4.7%	1983
		res	50	no mutation					KRAS	p.Gln61Lys	c.181C>A	12.1%	5703	EGFR	p.Glu697Asp	c.2091A>T	12.4%	1626
27	ADC	bio	15	no mutation					KRAS	p.Gly12Val	c.35G>T	4.3%	2987
		res	20	no mutation					KRAS	p.Gly12Val	c.35G>T	0.03	4790
28	ADC	bio	30	no mutation					EGFR	p.Asn771delinsLysLeu	c.2312_2313insACT	17.3%	798	PDGFRA	p.Leu221Phe	c.661C>T	52.8%	1289
		res	40	no mutation					EGFR	p.Asn771delinsLysLeu	c.2312_2313insACT	28.1%	845	PDGFRA	p.Leu221Phe	c.661C>T	0.58	2327
29	ADC	bio	80	no mutation					EGFR	p.Glu746_Ala750del	c.2235_2249del	68.2%	4540
		res	40	no mutation					EGFR	p.Glu746_Ala750del	c.2235_2249del	0.39	4235
30	ADC	bio	50	no mutation					NRAS	p.Gly12Ala	c.35G>C	15.3%	15799	KEAP1	p.Tyr300Cys	c.899A>G	36.7%	4456	AMER1	p.Val110del	c.327_329del	1	1323
		res	65	no mutation					NRAS	p.Gly12Ala	c.35G>C	64.5%	8282	KEAP1	p.Tyr300Cys	c.899A>G	24.9%	2834	AMER1	p.Val110del	c.327_329del	1	1630
31	ADC	bio	50	no mutation					ERBB2	p.Gly776delinsGlyLeu	c.2327_2328insTCT	14.4%	2852
		res	35	no mutation					ERBB2	p.Gly776delinsGlyLeu	c.2327_2328insTCT	0.07	3453
32	ADC	bio	65	no mutation					STK11	p.Arg39His	c.116G>A	50.1%	2284
		res	50	no mutation					STK11	p.Arg39His	c.116G>A	46.6%	1564
33	ADC	bio	40	no mutation
		res	35	no mutation
36	ADC	bio	10	no mutation
		res	85	no mutation
5	LCLC	bio	40	TP53	p.Ala161Ser	c.481G>T	0.38	1332	KRAS	p.Gly12Val	c.35G>T	41.5%	4826	PDGFRA	p.Glu1030*	c.3088G>T	27.1%	2104
		res	45	TP53	p.Ala161Ser	c.481G>T	12.7%	2012	KRAS	p.Gly12Val	c.35G>T	20.5%	5808	PDGFRA	p.Glu1030*	c.3088G>T	10.5%	4359
21	LCLC	bio	20	TP53	p.Arg273Cys	c.817C>T	0.16	169
		res	50	TP53	p.Arg273Cys	c.817C>T	14.2%	1094
26	LCLC	bio	35	no mutation					KRAS	p.Gly12Cys	c.34G>T	24.3%	3655
		res	50	no mutation					KRAS	p.Gly12Cys	c.34G>T	20.9%	2269
** additional amplification observed
# frequency in the corresponding tumor below 0.7%
